# Supplementary material for: Development and In Vitro-Ex Vivo Evaluation of Novel Polymeric Nasal Donepezil Films for Potential Use in Alzheimer’s Disease Using Experimental Design
Source: Pharmaceutics. 2022 Aug 21;14(8):1742. doi: 10.3390/pharmaceutics14081742 (PMC9416078; doi:10.3390/pharmaceutics14081742)
Supplement: Supplementary file 1 [file pharmaceutics-14-01742-s001.zip]

Archive with 1 entries (1 files):
- pharmaceutics-1856131-supplementary.pdf
